# Supplementary material for: Low-Coverage Whole Genomes Reveal the Higher Phylogeny of Green Lacewings
Source: Insects. 2021 Sep 23;12(10):857. doi: 10.3390/insects12100857 (PMC8539002; doi:10.3390/insects12100857)
Supplement: Supplementary file 1 [file insects-12-00857-s001.zip]

Archive with 1 entries (1 files):
- insects-1368423-supplementary.pdf
